# Supplementary material for: Electrolyte Engineering with Carboranes for Next-Generation Mg Batteries
Source: ACS Cent Sci. 2024 Jan 12;10(2):264–71. doi: 10.1021/acscentsci.3c01176 (PMC10906036; doi:10.1021/acscentsci.3c01176)
Supplement: Supplementary file 1 — oc3c01176_si_001.cif [file oc3c01176_si_001.cif]

#######################################################################
#
#                 Cambridge Crystallographic Data Centre
#                                CCDC 
#
#######################################################################
#
# If this CIF has been generated from an entry in the Cambridge 
# Structural Database, then it will include bibliographic, chemical, 
# crystal, experimental, refinement or atomic coordinate data resulting 
# from the CCDC's data processing and validation procedures.
#
#######################################################################

data_vl407at_a
_symmetry_cell_setting           orthorhombic
_symmetry_space_group_name_H-M   'P n a 21'
_symmetry_Int_Tables_number      33
_space_group_name_Hall           'P 2c -2n'
loop_
_symmetry_equiv_pos_site_id
_symmetry_equiv_pos_as_xyz
1 x,y,z
2 -x,-y,1/2+z
3 1/2+x,1/2-y,z
4 1/2-x,1/2+y,1/2+z
_cell_length_a                   37.502(2)
_cell_length_b                   27.176(2)
_cell_length_c                   10.7182(8)
_cell_angle_alpha                90
_cell_angle_beta                 90
_cell_angle_gamma                90
_cell_volume                     10923.5
loop_
_atom_site_label
_atom_site_type_symbol
_atom_site_fract_x
_atom_site_fract_y
_atom_site_fract_z
_atom_site_U_iso_or_equiv
_atom_site_thermal_displace_type
Mg1 Mg -0.49986(4) 0.34507(6) 0.20112(19) 0.0353 Uani
O3 O -0.44579(10) 0.34871(14) 0.2461(4) 0.0435 Uani
O4 O -0.48334(9) 0.40830(14) 0.1075(4) 0.0418 Uani
O6 O -0.54987(10) 0.34693(14) 0.1239(4) 0.0454 Uani
O5 O -0.49330(10) 0.29728(15) 0.0515(4) 0.0447 Uani
O2 O -0.51625(10) 0.38467(15) 0.3559(4) 0.0450 Uani
O1 O -0.50757(11) 0.28965(15) 0.3283(4) 0.0493 Uani
C29 C -0.42342(16) 0.3136(2) 0.3076(6) 0.0507 Uani
H29A H -0.438123 0.291708 0.358870 0.0760 Uiso
H29B H -0.406276 0.330896 0.360880 0.0760 Uiso
H29C H -0.410549 0.294188 0.245091 0.0760 Uiso
C30 C -0.42510(15) 0.3821(2) 0.1699(6) 0.0460 Uani
H30A H -0.417756 0.365673 0.091598 0.0560 Uiso
H30B H -0.403392 0.392620 0.215224 0.0560 Uiso
C31 C -0.44825(14) 0.4258(2) 0.1416(7) 0.0463 Uani
H31A H -0.449870 0.447413 0.215773 0.0560 Uiso
H31B H -0.437855 0.445048 0.072118 0.0560 Uiso
C32 C -0.50379(17) 0.4448(2) 0.0420(7) 0.0510 Uani
H32A H -0.528621 0.433887 0.035353 0.0770 Uiso
H32B H -0.493861 0.449407 -0.041799 0.0770 Uiso
H32C H -0.502823 0.476015 0.087656 0.0770 Uiso
C35 C -0.55529(17) 0.3084(2) 0.0295(7) 0.0543 Uani
H35A H -0.574564 0.318036 -0.028688 0.0650 Uiso
H35B H -0.561986 0.277015 0.069997 0.0650 Uiso
C36 C -0.58307(15) 0.3637(3) 0.1772(7) 0.0610 Uani
H36A H -0.592793 0.338115 0.231961 0.0910 Uiso
H36B H -0.600114 0.370675 0.110216 0.0910 Uiso
H36C H -0.578853 0.393718 0.225740 0.0910 Uiso
C27 C -0.50958(16) 0.3571(3) 0.4683(6) 0.0493 Uani
H27A H -0.522381 0.372133 0.539596 0.0590 Uiso
H27B H -0.483750 0.356826 0.487458 0.0590 Uiso
C34 C -0.52089(18) 0.3028(3) -0.0392(7) 0.0560 Uani
H34A H -0.521800 0.273544 -0.094087 0.0670 Uiso
H34B H -0.516340 0.332180 -0.091446 0.0670 Uiso
C26 C -0.52271(18) 0.3059(3) 0.4460(6) 0.0530 Uani
H26A H -0.515015 0.283865 0.514487 0.0640 Uiso
H26B H -0.549079 0.305428 0.441693 0.0640 Uiso
C33 C -0.46128(18) 0.2763(3) -0.0009(8) 0.0620 Uani
H33A H -0.452149 0.297970 -0.066600 0.0930 Uiso
H33B H -0.466699 0.243915 -0.036318 0.0930 Uiso
H33C H -0.443260 0.272782 0.064729 0.0930 Uiso
C28 C -0.51282(18) 0.4368(2) 0.3795(7) 0.0550 Uani
H28A H -0.488301 0.444150 0.404974 0.0830 Uiso
H28B H -0.529291 0.446392 0.446093 0.0830 Uiso
H28C H -0.518528 0.455104 0.303309 0.0830 Uiso
C25 C -0.51015(18) 0.2377(2) 0.3106(8) 0.0633 Uani
H25A H -0.535160 0.227618 0.316902 0.0950 Uiso
H25B H -0.496121 0.220844 0.374701 0.0950 Uiso
H25C H -0.500928 0.229128 0.227836 0.0950 Uiso
Mg2 Mg -0.76022(5) 0.26147(7) 0.6964(2) 0.0449 Uani
O12 O -0.77976(11) 0.21091(16) 0.8242(4) 0.0497 Uani
O7 O -0.74108(10) 0.31277(16) 0.8233(4) 0.0500 Uani
O8 O -0.70864(10) 0.23727(15) 0.7245(4) 0.0486 Uani
O11 O -0.81262(10) 0.28446(15) 0.7186(4) 0.0479 Uani
O10 O -0.75309(11) 0.30695(17) 0.5432(4) 0.0540 Uani
O9 O -0.76762(11) 0.21409(17) 0.5489(4) 0.0553 Uani
C46 C -0.83525(15) 0.2484(2) 0.7762(6) 0.0493 Uani
H46A H -0.843123 0.223800 0.713986 0.0590 Uiso
H46B H -0.856604 0.264397 0.812378 0.0590 Uiso
C47 C -0.81373(16) 0.2243(2) 0.8764(6) 0.0510 Uani
H47A H -0.810341 0.247180 0.947230 0.0610 Uiso
H47B H -0.826206 0.194580 0.907385 0.0610 Uiso
C38 C -0.70893(17) 0.2972(3) 0.8841(7) 0.0567 Uani
H38A H -0.714620 0.274175 0.952916 0.0680 Uiso
H38B H -0.696293 0.325954 0.919588 0.0680 Uiso
C42 C -0.7735(2) 0.2379(3) 0.4296(7) 0.0677 Uani
H42A H -0.798706 0.248305 0.421657 0.0810 Uiso
H42B H -0.767838 0.215101 0.360387 0.0810 Uiso
C39 C -0.68614(16) 0.2724(2) 0.7899(7) 0.0533 Uani
H39A H -0.676282 0.296801 0.730617 0.0640 Uiso
H39B H -0.666069 0.255227 0.831153 0.0640 Uiso
C43 C -0.7497(2) 0.2812(3) 0.4259(6) 0.0657 Uani
H43A H -0.724694 0.270510 0.413331 0.0790 Uiso
H43B H -0.756463 0.303073 0.356015 0.0790 Uiso
C48 C -0.76037(19) 0.1768(3) 0.9032(8) 0.0637 Uani
H48A H -0.758927 0.190156 0.987994 0.0960 Uiso
H48B H -0.736253 0.172193 0.869991 0.0960 Uiso
H48C H -0.772819 0.145141 0.904907 0.0960 Uiso
C37 C -0.7601(2) 0.3479(3) 0.8943(8) 0.0707 Uani
H37A H -0.763828 0.335331 0.978937 0.1060 Uiso
H37B H -0.783274 0.354200 0.854940 0.1060 Uiso
H37C H -0.746454 0.378633 0.898045 0.1060 Uiso
C44 C -0.7362(2) 0.3551(3) 0.5371(8) 0.0773 Uani
H44A H -0.711008 0.351189 0.515043 0.1160 Uiso
H44B H -0.738106 0.371326 0.618468 0.1160 Uiso
H44C H -0.748144 0.375173 0.473676 0.1160 Uiso
C40 C -0.6873(2) 0.2062(3) 0.6460(7) 0.0687 Uani
H40B H -0.675823 0.226202 0.581380 0.1030 Uiso
H40C H -0.702523 0.181358 0.606616 0.1030 Uiso
H40D H -0.669008 0.189886 0.696471 0.1030 Uiso
C45 C -0.83275(19) 0.3174(3) 0.6404(7) 0.0627 Uani
H45A H -0.845221 0.298396 0.576046 0.0940 Uiso
H45B H -0.816543 0.340907 0.600673 0.0940 Uiso
H45C H -0.850200 0.335190 0.691313 0.0940 Uiso
C41 C -0.7802(2) 0.1635(3) 0.5499(8) 0.0780 Uani
H41B H -0.805618 0.162736 0.528044 0.1170 Uiso
H41C H -0.776919 0.149410 0.633250 0.1170 Uiso
H41D H -0.766705 0.144144 0.488897 0.1170 Uiso
C1 C -0.87072(15) 0.0492(2) 0.7433(5) 0.0423 Uani
B10 B -0.88523(17) 0.0880(2) 0.8580(6) 0.0383 Uani
H10 H -0.876263 0.086388 0.957609 0.0460 Uiso
B3 B -0.88343(18) 0.1375(3) 0.6205(7) 0.0447 Uani
H3 H -0.873380 0.168888 0.562719 0.0530 Uiso
B4 B -0.89448(16) 0.1442(3) 0.7814(6) 0.0393 Uani
H4 H -0.891664 0.180364 0.830681 0.0470 Uiso
B6 B -0.94038(18) 0.0700(2) 0.6767(6) 0.0440 Uani
H6 H -0.968056 0.056766 0.656190 0.0530 Uiso
B11 B -0.91341(18) 0.0422(2) 0.7938(6) 0.0423 Uani
H11 H -0.922967 0.010489 0.851454 0.0510 Uiso
B9 B -0.85681(17) 0.1088(2) 0.7383(6) 0.0390 Uani
H9 H -0.828887 0.121024 0.758748 0.0470 Uiso
B1 B -0.92849(18) 0.1342(3) 0.6703(7) 0.0440 Uani
H1 H -0.948275 0.163555 0.645967 0.0530 Uiso
C4 C -0.8072(3) -0.0668(5) 0.7424(15) 0.0920 Uani
H4A H -0.798067 -0.061483 0.828988 0.1100 Uiso
B5 B -0.92971(17) 0.1036(2) 0.8155(7) 0.0420 Uani
H5 H -0.950521 0.112672 0.886821 0.0500 Uiso
B2 B -0.91160(19) 0.0915(3) 0.5575(7) 0.0457 Uani
H2 H -0.920284 0.092657 0.457549 0.0550 Uiso
C2 C -0.8402(2) 0.0139(3) 0.7810(11) 0.0517 Uani
H2A H -0.817312 0.028871 0.755684 0.0620 Uiso
H2B H -0.840060 0.010982 0.873066 0.0620 Uiso
B7 B -0.90277(19) 0.0351(3) 0.6342(7) 0.0467 Uani
H7 H -0.905308 -0.001335 0.586191 0.0560 Uiso
B8 B -0.86776(19) 0.0763(3) 0.5992(7) 0.0460 Uani
H8 H -0.847062 0.066926 0.527690 0.0550 Uiso
C3 C -0.8422(2) -0.0376(3) 0.7260(9) 0.0610 Uani
H3A H -0.847764 -0.035137 0.635939 0.0730 Uiso
H3B H -0.861845 -0.055862 0.766663 0.0730 Uiso
C5 C -0.8178(3) -0.1196(4) 0.7282(13) 0.0920 Uani
H5A H -0.835538 -0.127992 0.791760 0.1380 Uiso
H5B H -0.796741 -0.140556 0.738361 0.1380 Uiso
H5C H -0.828008 -0.124714 0.645028 0.1380 Uiso
C6 C -0.7790(3) -0.0525(5) 0.6519(12) 0.0920 Uani
H6A H -0.771514 -0.018549 0.668125 0.1380 Uiso
H6B H -0.788332 -0.055057 0.566824 0.1380 Uiso
H6C H -0.758455 -0.074546 0.661290 0.1380 Uiso
C7 C -0.85425(15) -0.0426(2) 0.2202(7) 0.0500 Uani
C9 C -0.8349(9) 0.0493(10) 0.214(7) 0.0670 Uani
H9A H -0.853574 0.065837 0.263841 0.0810 Uiso
H9B H -0.844117 0.045603 0.127887 0.0810 Uiso
B20 B -0.84143(17) -0.1020(2) 0.2331(7) 0.0440 Uani
H20 H -0.813190 -0.113869 0.248796 0.0530 Uiso
B12 B -0.91476(17) -0.1276(3) 0.1997(8) 0.0480 Uani
H12 H -0.935614 -0.157011 0.193759 0.0570 Uiso
B21 B -0.85531(19) -0.0782(3) 0.0891(7) 0.0480 Uani
H21 H -0.836230 -0.074385 0.009256 0.0570 Uiso
B16 B -0.90035(19) -0.0933(3) 0.0658(7) 0.0470 Uani
H16 H -0.911580 -0.099795 -0.029663 0.0560 Uiso
B15 B -0.87124(18) -0.1360(3) 0.1377(7) 0.0440 Uani
H15 H -0.863340 -0.170937 0.089853 0.0530 Uiso
B17 B -0.92566(17) -0.0646(2) 0.1851(7) 0.0427 Uani
H17 H -0.953751 -0.052171 0.168915 0.0510 Uiso
B13 B -0.9117(2) -0.0889(3) 0.3304(7) 0.0520 Uani
H13 H -0.930545 -0.092556 0.410882 0.0620 Uiso
B14 B -0.87756(17) -0.1331(3) 0.3020(7) 0.0437 Uani
H14 H -0.873451 -0.166016 0.363177 0.0520 Uiso
B18 B -0.89578(18) -0.0307(3) 0.2803(7) 0.0470 Uani
H18 H -0.903654 0.004515 0.326809 0.0570 Uiso
B19 B -0.86651(19) -0.0730(3) 0.3522(7) 0.0513 Uani
H19 H -0.855161 -0.065714 0.447023 0.0620 Uiso
B22 B -0.88872(17) -0.0341(3) 0.1165(7) 0.0460 Uani
H22B H -0.891895 -0.001069 0.055138 0.0550 Uiso
C8 C -0.8285(6) -0.0009(7) 0.267(3) 0.0600 Uani
H8A H -0.830526 0.001274 0.359284 0.0720 Uiso
H8B H -0.803678 -0.010690 0.247811 0.0720 Uiso
C10 C -0.8015(10) 0.0830(11) 0.210(4) 0.1003 Uani
H10A H -0.786642 0.075949 0.285478 0.1200 Uiso
C11 C -0.8128(10) 0.1359(11) 0.215(7) 0.1003 Uani
H11A H -0.833568 0.140702 0.160742 0.1500 Uiso
H11B H -0.793160 0.156803 0.185975 0.1500 Uiso
H11C H -0.819010 0.144686 0.300730 0.1500 Uiso
C12 C -0.7798(7) 0.0718(11) 0.097(3) 0.1143 Uani
H12A H -0.775479 0.036293 0.092224 0.1720 Uiso
H12B H -0.756961 0.089207 0.101946 0.1720 Uiso
H12C H -0.792728 0.082554 0.022279 0.1720 Uiso
O14 O -0.54375(18) 0.2248(2) 0.7169(9) 0.1207 Uani
O13 O -0.4742(2) 0.2177(3) 0.6191(10) 0.1307 Uani
C51 C -0.5294(3) 0.1827(3) 0.6757(13) 0.1063 Uani
H51A H -0.535581 0.178407 0.586611 0.1280 Uiso
H51B H -0.539924 0.154882 0.722540 0.1280 Uiso
C50 C -0.4897(3) 0.1811(4) 0.6894(13) 0.1053 Uani
H50A H -0.483155 0.185446 0.778241 0.1270 Uiso
H50B H -0.480675 0.148609 0.661699 0.1270 Uiso
C49 C -0.4359(3) 0.2178(5) 0.6299(15) 0.1283 Uani
H49A H -0.426375 0.248603 0.596065 0.1930 Uiso
H49B H -0.425995 0.189942 0.583033 0.1930 Uiso
H49C H -0.429134 0.214799 0.717943 0.1930 Uiso
C52 C -0.5811(3) 0.2258(4) 0.7053(14) 0.1187 Uani
H52A H -0.587829 0.215909 0.620692 0.1780 Uiso
H52B H -0.589723 0.259277 0.721480 0.1780 Uiso
H52C H -0.591694 0.203110 0.765804 0.1780 Uiso
B23 B -0.62731(19) -0.2090(3) 0.6217(8) 0.0523 Uani
H23 H -0.623070 -0.246165 0.579298 0.0630 Uiso
B25 B -0.6476(2) -0.1600(3) 0.5380(9) 0.0587 Uani
H25 H -0.656793 -0.164877 0.439360 0.0710 Uiso
B27 B -0.6383(2) -0.2019(3) 0.7840(8) 0.0573 Uani
H27 H -0.640941 -0.234206 0.848363 0.0690 Uiso
B28 B -0.5961(2) -0.1818(3) 0.7263(9) 0.0623 Uani
H28 H -0.570816 -0.200980 0.753402 0.0750 Uiso
C13 C -0.6409(2) -0.0997(3) 0.7445(8) 0.0750 Uani
B24 B -0.6018(2) -0.1570(3) 0.5743(9) 0.0637 Uani
H24 H -0.580576 -0.159866 0.501333 0.0770 Uiso
B26 B -0.6708(2) -0.1881(3) 0.6654(8) 0.0567 Uani
H26 H -0.695140 -0.211516 0.652610 0.0680 Uiso
B33 B -0.6204(2) -0.1446(3) 0.8353(9) 0.0663 Uani
H33 H -0.611427 -0.138860 0.933970 0.0790 Uiso
B32 B -0.6657(2) -0.1476(3) 0.7938(8) 0.0643 Uani
H32 H -0.687072 -0.143797 0.866286 0.0770 Uiso
B29 B -0.5980(3) -0.1177(3) 0.7048(10) 0.0730 Uani
H29 H -0.573927 -0.093859 0.718262 0.0880 Uiso
B30 B -0.6299(3) -0.1041(4) 0.5889(10) 0.0737 Uani
H30 H -0.627217 -0.071491 0.525658 0.0890 Uiso
B31 B -0.6710(2) -0.1233(3) 0.6441(8) 0.0640 Uani
H31 H -0.695961 -0.103400 0.616468 0.0770 Uiso
C14 C -0.6464(5) -0.0489(5) 0.8063(18) 0.1700 Uani
H14A H -0.639497 -0.051480 0.895225 0.2040 Uiso
H14B H -0.629954 -0.025122 0.766445 0.2040 Uiso
C15A C -0.6841(7) -0.0279(9) 0.800(3) 0.1700 Uani
H15C H -0.700744 -0.054141 0.826604 0.2040 Uiso
H15D H -0.689376 -0.020876 0.710972 0.2040 Uiso
C16A C -0.6931(7) 0.0198(8) 0.877(3) 0.1700 Uani
H16A H -0.678064 0.018641 0.954086 0.2040 Uiso
C17A C -0.6784(8) 0.0630(9) 0.795(3) 0.1700 Uani
H17A H -0.652254 0.061983 0.794541 0.2550 Uiso
H17B H -0.686435 0.094463 0.829292 0.2550 Uiso
H17C H -0.687238 0.059441 0.709289 0.2550 Uiso
C18A C -0.7308(7) 0.0339(9) 0.919(3) 0.1700 Uani
H18A H -0.747685 0.033924 0.848859 0.2550 Uiso
H18B H -0.730845 0.066334 0.958659 0.2550 Uiso
H18C H -0.737945 0.008854 0.979579 0.2550 Uiso
B39 B -0.6611(2) 0.2292(3) 0.2910(8) 0.0577 Uani
H39 H -0.667466 0.261293 0.352626 0.0690 Uiso
B35 B -0.6482(2) 0.2369(3) 0.1325(8) 0.0597 Uani
H35 H -0.646227 0.274087 0.088223 0.0720 Uiso
B40 B -0.6167(2) 0.2167(4) 0.2417(9) 0.0660 Uani
H40 H -0.593279 0.239947 0.268665 0.0800 Uiso
C19 C -0.6563(8) 0.1299(11) 0.266(3) 0.0713 Uani
B34 B -0.6906(2) 0.2100(3) 0.1696(8) 0.0610 Uani
H34 H -0.716457 0.229112 0.150406 0.0730 Uiso
B45 B -0.6390(2) 0.1772(3) 0.3511(9) 0.0673 Uani
H45 H -0.629746 0.175122 0.450258 0.0810 Uiso
B41 B -0.6183(3) 0.1900(4) 0.0953(10) 0.0733 Uani
H41 H -0.595933 0.196177 0.027998 0.0880 Uiso
B44 B -0.6848(2) 0.1729(3) 0.3042(8) 0.0653 Uani
H44 H -0.706934 0.167458 0.373086 0.0780 Uiso
B36 B -0.6639(2) 0.1854(3) 0.0484(9) 0.0663 Uani
H36 H -0.672387 0.188236 -0.051492 0.0800 Uiso
B42 B -0.6413(3) 0.1332(4) 0.1078(10) 0.0793 Uani
H42 H -0.633770 0.101574 0.046250 0.0950 Uiso
B37 B -0.6850(3) 0.1451(4) 0.1535(9) 0.0720 Uani
H37 H -0.706848 0.120053 0.121532 0.0860 Uiso
B46 B -0.6160(8) 0.1487(9) 0.230(3) 0.0713 Uani
H46 H -0.592332 0.124940 0.251491 0.0860 Uiso
C20 C -0.6550(9) 0.0812(8) 0.324(3) 0.1597 Uani
H20A H -0.629725 0.073998 0.344328 0.1920 Uiso
H20B H -0.668004 0.083222 0.404317 0.1920 Uiso
C21 C -0.6689(9) 0.0400(8) 0.256(3) 0.1597 Uani
H21A H -0.652915 0.035072 0.183566 0.1920 Uiso
H21B H -0.692220 0.050526 0.221944 0.1920 Uiso
C24 C -0.6904(9) -0.0494(8) 0.227(2) 0.1597 Uani
H24D H -0.715357 -0.040888 0.210138 0.2400 Uiso
H24E H -0.689211 -0.082470 0.263133 0.2400 Uiso
H24F H -0.676817 -0.048549 0.149047 0.2400 Uiso
C22 C -0.6749(9) -0.0129(8) 0.317(2) 0.1597 Uani
H22 H -0.652992 -0.025682 0.359321 0.1920 Uiso
C23 C -0.7062(9) -0.0102(8) 0.404(2) 0.1597 Uani
H23D H -0.700865 0.012917 0.472187 0.2400 Uiso
H23E H -0.710906 -0.042845 0.439481 0.2400 Uiso
H23F H -0.727257 0.001230 0.358663 0.2400 Uiso
H40A H -0.593907 0.240650 0.271166 0.0800 Uiso
C19A C -0.6102(8) 0.1580(9) 0.226(3) 0.0713 Uani
H41A H -0.596777 0.194857 0.024040 0.0880 Uiso
C8A C -0.8225(3) -0.0056(4) 0.2109(17) 0.0600 Uani
H8AA H -0.805082 -0.012969 0.277699 0.0720 Uiso
H8AB H -0.810351 -0.010163 0.129703 0.0720 Uiso
C9A C -0.8344(6) 0.0471(6) 0.222(5) 0.0670 Uani
H9AA H -0.845881 0.051587 0.304925 0.0810 Uiso
H9AB H -0.852665 0.053709 0.157865 0.0810 Uiso
C10A C -0.8041(6) 0.0854(7) 0.209(3) 0.1003 Uani
H10B H -0.794114 0.079993 0.123569 0.1200 Uiso
C11A C -0.7744(4) 0.0748(7) 0.296(2) 0.1143 Uani
H11D H -0.762113 0.044782 0.269094 0.1720 Uiso
H11E H -0.783861 0.070227 0.380184 0.1720 Uiso
H11F H -0.757615 0.102419 0.295344 0.1720 Uiso
C12A C -0.8199(6) 0.1363(7) 0.206(4) 0.1003 Uani
H12D H -0.835204 0.140968 0.279268 0.1500 Uiso
H12E H -0.834079 0.140345 0.130019 0.1500 Uiso
H12F H -0.800669 0.160702 0.207240 0.1500 Uiso
C3A C -0.8216(7) -0.0122(10) 0.691(3) 0.0610 Uani
H3AA H -0.803699 0.014440 0.684670 0.0730 Uiso
H3AB H -0.832174 -0.017643 0.607914 0.0730 Uiso
C2A C -0.8505(8) 0.0023(10) 0.784(3) 0.0517 Uani
H2AA H -0.839581 0.007969 0.866624 0.0620 Uiso
H2AB H -0.867736 -0.025119 0.792113 0.0620 Uiso
C4A C -0.8035(9) -0.0603(11) 0.738(4) 0.0920 Uani
H4AA H -0.819156 -0.073880 0.805517 0.1100 Uiso
C6A C -0.7687(9) -0.0476(14) 0.799(4) 0.0920 Uani
H6AA H -0.772119 -0.020240 0.856826 0.1380 Uiso
H6AB H -0.751406 -0.038093 0.734384 0.1380 Uiso
H6AC H -0.759649 -0.076336 0.844198 0.1380 Uiso
C5A C -0.7990(10) -0.1001(13) 0.644(4) 0.0920 Uani
H5AA H -0.783236 -0.125670 0.677554 0.1380 Uiso
H5AB H -0.788461 -0.086372 0.567867 0.1380 Uiso
H5AC H -0.822286 -0.114503 0.624423 0.1380 Uiso
B43 B -0.6510(12) 0.1263(18) 0.255(4) 0.0713 Uani
H43 H -0.650128 0.087792 0.291724 0.0860 Uiso
C20A C -0.5827(10) 0.1223(13) 0.255(4) 0.1660 Uani
H20C H -0.560178 0.141300 0.257864 0.1990 Uiso
H20D H -0.581073 0.100825 0.181076 0.1990 Uiso
C23A C -0.5116(9) 0.0922(13) 0.378(5) 0.1660 Uani
H23A H -0.516828 0.124060 0.416929 0.2490 Uiso
H23B H -0.504268 0.097210 0.291539 0.2490 Uiso
H23C H -0.492228 0.076060 0.424369 0.2490 Uiso
C24A C -0.5441(10) 0.0413(13) 0.505(3) 0.1660 Uani
H24A H -0.566930 0.027922 0.533426 0.2490 Uiso
H24B H -0.538300 0.070922 0.552896 0.2490 Uiso
H24C H -0.525310 0.016662 0.516946 0.2490 Uiso
C22A C -0.5445(8) 0.0615(13) 0.377(4) 0.1660 Uani
H22A H -0.542441 0.034525 0.314471 0.1990 Uiso
C21A C -0.5811(8) 0.0889(13) 0.364(4) 0.1660 Uani
H21C H -0.600350 0.064107 0.355504 0.1990 Uiso
H21D H -0.585738 0.108082 0.440365 0.1990 Uiso
C53 C -0.725(2) -0.0005(19) -0.012(5) 0.1597 Uani
H53A H -0.750345 0.003154 0.005621 0.2400 Uiso
H53B H -0.721825 -0.014926 -0.095539 0.2400 Uiso
H53C H -0.713355 0.031854 -0.009809 0.2400 Uiso
O15 O -0.7105(13) -0.0280(13) 0.097(4) 0.1597 Uani
C54 C -0.6836(14) -0.0073(16) 0.183(5) 0.1597 Uani
H54A H -0.696881 0.011631 0.247020 0.1920 Uiso
H54B H -0.669640 0.016900 0.134535 0.1920 Uiso
C55 C -0.6572(12) -0.038(2) 0.252(4) 0.1597 Uani
H55A H -0.647239 -0.017717 0.320153 0.1920 Uiso
H55B H -0.670640 -0.065274 0.292663 0.1920 Uiso
O16 O -0.6266(13) -0.0610(13) 0.186(4) 0.1597 Uani
C56 C -0.5889(13) -0.051(2) 0.219(6) 0.1597 Uani
H56A H -0.574028 -0.055109 0.144456 0.2400 Uiso
H56B H -0.586038 -0.080269 0.272746 0.2400 Uiso
H56C H -0.581568 -0.021799 0.264696 0.2400 Uiso
H14C H -0.662813 -0.053345 0.877774 0.2040 Uiso
H14D H -0.623182 -0.038106 0.840731 0.2040 Uiso
C15 C -0.6606(13) -0.0082(9) 0.728(3) 0.1700 Uani
H15A H -0.684929 -0.016569 0.698858 0.2040 Uiso
H15B H -0.645241 -0.003767 0.653571 0.2040 Uiso
C16 C -0.6617(9) 0.0409(10) 0.806(4) 0.1700 Uani
H16B H -0.656237 0.036026 0.896033 0.2040 Uiso
C18 C -0.7019(8) 0.0568(12) 0.780(4) 0.1700 Uani
H18D H -0.702485 0.081799 0.713883 0.2550 Uiso
H18E H -0.712341 0.070288 0.856195 0.2550 Uiso
H18F H -0.715708 0.027979 0.753014 0.2550 Uiso
C17 C -0.6368(9) 0.0790(11) 0.741(4) 0.1700 Uani
H17D H -0.632198 0.061216 0.662834 0.2550 Uiso
H17E H -0.615998 0.076096 0.795714 0.2550 Uiso
H17F H -0.641108 0.113846 0.722144 0.2550 Uiso
loop_
_atom_site_aniso_label
_atom_site_aniso_U_11
_atom_site_aniso_U_22
_atom_site_aniso_U_33
_atom_site_aniso_U_23
_atom_site_aniso_U_13
_atom_site_aniso_U_12
Mg1 0.0330(8) 0.0395(9) 0.0335(9) -0.0006(9) -0.0015(7) 0.0012(7)
O3 0.0385(19) 0.048(2) 0.044(2) 0.0031(18) -0.0042(17) 0.0029(16)
O4 0.0344(18) 0.041(2) 0.050(2) 0.0020(18) -0.0068(17) -0.0004(15)
O6 0.0363(19) 0.052(2) 0.048(2) -0.0013(19) -0.0007(17) -0.0040(16)
O5 0.041(2) 0.047(2) 0.046(2) -0.0105(19) -0.0047(17) 0.0049(16)
O2 0.046(2) 0.052(2) 0.037(2) -0.0004(18) 0.0038(17) 0.0027(17)
O1 0.053(2) 0.047(2) 0.048(2) 0.0053(19) 0.0048(19) 0.0007(18)
C29 0.046(3) 0.056(4) 0.050(4) -0.003(3) -0.008(3) 0.012(3)
C30 0.034(3) 0.059(3) 0.045(4) 0.002(3) 0.002(2) -0.003(2)
C31 0.036(3) 0.048(3) 0.055(4) -0.002(3) -0.001(3) -0.007(2)
C32 0.057(4) 0.042(3) 0.054(4) 0.001(3) -0.009(3) 0.006(3)
C35 0.048(3) 0.060(4) 0.055(4) -0.007(3) -0.017(3) -0.004(3)
C36 0.032(3) 0.098(5) 0.053(4) -0.002(4) 0.004(3) 0.004(3)
C27 0.043(3) 0.070(4) 0.035(3) 0.004(3) 0.003(2) 0.004(3)
C34 0.058(3) 0.059(4) 0.051(4) -0.010(3) -0.015(3) 0.006(3)
C26 0.051(3) 0.061(4) 0.047(4) 0.010(3) 0.009(3) 0.006(3)
C33 0.056(4) 0.063(4) 0.067(5) -0.015(4) 0.002(3) 0.014(3)
C28 0.064(4) 0.048(3) 0.053(4) -0.015(3) 0.010(3) 0.002(3)
C25 0.059(4) 0.047(3) 0.084(6) 0.009(3) 0.000(4) -0.004(3)
Mg2 0.0391(9) 0.0581(11) 0.0374(11) -0.0024(10) -0.0002(9) -0.0140(8)
O12 0.044(2) 0.061(3) 0.044(2) 0.000(2) 0.0004(18) -0.0123(18)
O7 0.044(2) 0.060(3) 0.046(2) -0.007(2) -0.0003(18) -0.0109(18)
O8 0.0407(19) 0.057(2) 0.048(3) -0.005(2) -0.0002(18) -0.0088(17)
O11 0.0417(19) 0.059(2) 0.043(2) -0.001(2) -0.0004(18) -0.0122(17)
O10 0.050(2) 0.069(3) 0.043(2) 0.003(2) 0.0018(19) -0.020(2)
O9 0.053(2) 0.070(3) 0.043(2) -0.008(2) 0.0002(19) -0.017(2)
C46 0.036(3) 0.063(4) 0.049(4) -0.009(3) 0.005(2) -0.017(3)
C47 0.045(3) 0.061(4) 0.047(4) -0.003(3) 0.006(3) -0.018(3)
C38 0.054(3) 0.065(4) 0.051(4) 0.000(3) -0.006(3) -0.015(3)
C42 0.070(4) 0.092(5) 0.041(4) -0.013(3) -0.005(3) -0.003(4)
C39 0.043(3) 0.061(4) 0.056(4) 0.003(3) -0.004(3) -0.015(3)
C43 0.072(4) 0.091(5) 0.034(4) -0.002(3) 0.004(3) -0.004(4)
C48 0.060(4) 0.068(4) 0.063(5) 0.017(4) 0.001(3) -0.005(3)
C37 0.060(4) 0.079(5) 0.073(5) -0.034(4) 0.007(4) -0.015(3)
C44 0.081(5) 0.083(5) 0.068(5) 0.022(4) -0.013(4) -0.041(4)
C40 0.060(4) 0.087(5) 0.059(5) -0.021(4) -0.001(3) 0.010(4)
C45 0.054(4) 0.076(4) 0.058(4) 0.007(4) 0.000(3) 0.003(3)
C41 0.083(5) 0.080(5) 0.071(5) -0.020(4) 0.013(4) -0.041(4)
C1 0.048(3) 0.045(3) 0.034(3) -0.003(2) -0.001(2) 0.000(2)
B10 0.042(3) 0.045(3) 0.028(3) -0.001(3) 0.000(2) -0.004(2)
B3 0.045(3) 0.053(4) 0.036(3) 0.008(3) -0.003(3) -0.007(3)
B4 0.036(3) 0.044(3) 0.038(3) -0.002(3) 0.000(2) -0.004(2)
B6 0.049(3) 0.043(3) 0.040(4) 0.001(3) -0.005(3) -0.009(3)
B11 0.051(3) 0.041(3) 0.035(3) 0.005(3) -0.003(3) -0.010(2)
B9 0.040(3) 0.046(3) 0.031(3) 0.000(2) -0.003(2) -0.003(2)
B1 0.044(3) 0.048(3) 0.040(4) 0.002(3) -0.007(3) -0.005(3)
C4 0.089(4) 0.103(4) 0.084(5) -0.007(4) -0.006(3) 0.027(3)
B5 0.040(3) 0.046(3) 0.040(3) -0.002(3) 0.002(3) -0.007(3)
B2 0.051(4) 0.053(4) 0.033(3) 0.003(3) -0.001(3) -0.002(3)
C2 0.051(5) 0.050(4) 0.054(4) -0.003(4) -0.012(4) 0.004(3)
B7 0.053(3) 0.049(3) 0.038(3) -0.001(3) -0.008(3) 0.000(3)
B8 0.052(3) 0.056(4) 0.030(3) -0.005(3) 0.000(3) -0.001(3)
C3 0.066(5) 0.065(5) 0.052(5) -0.008(4) -0.010(4) 0.008(3)
C5 0.089(4) 0.103(4) 0.084(5) -0.007(4) -0.006(3) 0.027(3)
C6 0.089(4) 0.103(4) 0.084(5) -0.007(4) -0.006(3) 0.027(3)
C7 0.046(3) 0.048(3) 0.056(4) 0.002(3) -0.011(3) 0.002(2)
C9 0.074(4) 0.062(4) 0.065(6) -0.001(4) -0.017(4) -0.013(3)
B20 0.039(3) 0.048(3) 0.045(4) 0.005(3) -0.001(3) 0.008(2)
B12 0.040(3) 0.051(3) 0.053(4) 0.007(3) 0.002(3) 0.005(2)
B21 0.043(3) 0.058(4) 0.043(4) 0.010(3) 0.006(3) 0.008(3)
B16 0.048(3) 0.056(4) 0.037(3) -0.007(3) -0.007(3) 0.010(3)
B15 0.045(3) 0.047(3) 0.040(4) -0.002(3) 0.002(3) 0.012(3)
B17 0.040(3) 0.043(3) 0.045(4) -0.004(3) -0.001(3) 0.008(2)
B13 0.052(4) 0.059(4) 0.045(4) 0.010(3) 0.010(3) 0.020(3)
B14 0.038(3) 0.051(4) 0.042(4) 0.007(3) 0.006(3) 0.010(3)
B18 0.046(3) 0.048(4) 0.047(4) -0.006(3) -0.007(3) 0.011(3)
B19 0.051(4) 0.061(4) 0.042(4) -0.006(3) -0.008(3) 0.013(3)
B22 0.039(3) 0.053(4) 0.046(4) 0.003(3) -0.004(3) 0.003(3)
C8 0.045(4) 0.060(4) 0.075(9) -0.001(5) -0.011(5) -0.009(3)
C10 0.103(6) 0.079(3) 0.119(6) -0.004(4) -0.017(5) -0.036(4)
C11 0.103(6) 0.079(3) 0.119(6) -0.004(4) -0.017(5) -0.036(4)
C12 0.084(7) 0.118(9) 0.141(9) -0.017(8) -0.010(6) -0.038(6)
O14 0.091(4) 0.088(4) 0.183(8) -0.043(5) -0.035(5) 0.007(3)
O13 0.090(4) 0.111(5) 0.191(8) 0.058(6) -0.019(5) 0.001(4)
C51 0.111(6) 0.064(5) 0.144(10) -0.011(6) -0.004(6) -0.007(4)
C50 0.109(6) 0.087(6) 0.120(9) 0.018(6) -0.009(6) 0.015(5)
C49 0.091(6) 0.114(8) 0.180(13) 0.010(9) -0.009(7) 0.010(6)
C52 0.087(5) 0.084(6) 0.185(12) -0.006(8) -0.011(7) -0.016(5)
B23 0.048(4) 0.058(4) 0.051(4) -0.006(3) 0.003(3) 0.010(3)
B25 0.063(4) 0.058(4) 0.055(4) -0.004(3) -0.003(3) 0.015(3)
B27 0.061(4) 0.060(4) 0.051(4) -0.002(3) -0.004(3) 0.006(3)
B28 0.057(4) 0.058(4) 0.072(5) 0.001(4) -0.010(4) 0.009(3)
C13 0.090(5) 0.062(4) 0.073(5) -0.011(3) -0.026(4) 0.021(3)
B24 0.058(4) 0.064(5) 0.069(5) 0.007(4) -0.002(3) 0.005(3)
B26 0.049(4) 0.063(4) 0.058(5) -0.010(3) -0.002(3) 0.013(3)
B33 0.072(5) 0.063(4) 0.064(5) -0.003(4) -0.018(4) 0.011(3)
B32 0.065(4) 0.073(5) 0.055(4) -0.015(4) -0.008(3) 0.022(3)
B29 0.075(4) 0.064(4) 0.080(5) 0.001(4) -0.024(4) 0.002(3)
B30 0.078(5) 0.065(5) 0.078(5) 0.002(4) -0.014(4) 0.010(4)
B31 0.068(4) 0.063(4) 0.061(5) -0.013(3) -0.010(3) 0.025(3)
C14 0.206(10) 0.107(5) 0.197(9) -0.052(6) -0.044(8) 0.043(5)
C15A 0.206(10) 0.107(5) 0.197(9) -0.052(6) -0.044(8) 0.043(5)
C16A 0.206(10) 0.107(5) 0.197(9) -0.052(6) -0.044(8) 0.043(5)
C17A 0.206(10) 0.107(5) 0.197(9) -0.052(6) -0.044(8) 0.043(5)
C18A 0.206(10) 0.107(5) 0.197(9) -0.052(6) -0.044(8) 0.043(5)
B39 0.055(4) 0.069(4) 0.049(4) -0.004(3) 0.003(3) -0.004(3)
B35 0.056(4) 0.068(4) 0.055(4) 0.002(3) -0.003(3) -0.004(3)
B40 0.055(4) 0.080(5) 0.063(5) -0.003(4) -0.006(3) 0.000(3)
C19 0.086(5) 0.072(4) 0.056(3) -0.006(3) -0.002(3) 0.009(3)
B34 0.058(4) 0.071(4) 0.054(5) -0.002(3) -0.006(3) -0.005(3)
B45 0.073(5) 0.078(5) 0.051(4) -0.007(4) -0.006(3) 0.003(4)
B41 0.070(5) 0.086(5) 0.064(5) -0.003(4) 0.007(4) 0.005(4)
B44 0.071(4) 0.077(5) 0.048(4) -0.002(4) -0.002(3) -0.008(3)
B36 0.078(5) 0.071(5) 0.050(4) -0.005(4) -0.002(4) -0.002(4)
B42 0.100(6) 0.076(5) 0.062(5) -0.009(4) -0.001(4) 0.009(4)
B37 0.086(5) 0.073(5) 0.057(5) -0.006(4) -0.005(4) -0.011(4)
B46 0.086(5) 0.072(4) 0.056(3) -0.006(3) -0.002(3) 0.009(3)
C20 0.243(12) 0.101(5) 0.135(8) 0.024(5) -0.009(8) -0.007(6)
C21 0.243(12) 0.101(5) 0.135(8) 0.024(5) -0.009(8) -0.007(6)
C24 0.243(12) 0.101(5) 0.135(8) 0.024(5) -0.009(8) -0.007(6)
C22 0.243(12) 0.101(5) 0.135(8) 0.024(5) -0.009(8) -0.007(6)
C23 0.243(12) 0.101(5) 0.135(8) 0.024(5) -0.009(8) -0.007(6)
C19A 0.086(5) 0.072(4) 0.056(3) -0.006(3) -0.002(3) 0.009(3)
C8A 0.045(4) 0.060(4) 0.075(9) -0.001(5) -0.011(5) -0.009(3)
C9A 0.074(4) 0.062(4) 0.065(6) -0.001(4) -0.017(4) -0.013(3)
C10A 0.103(6) 0.079(3) 0.119(6) -0.004(4) -0.017(5) -0.036(4)
C11A 0.084(7) 0.118(9) 0.141(9) -0.017(8) -0.010(6) -0.038(6)
C12A 0.103(6) 0.079(3) 0.119(6) -0.004(4) -0.017(5) -0.036(4)
C3A 0.066(5) 0.065(5) 0.052(5) -0.008(4) -0.010(4) 0.008(3)
C2A 0.051(5) 0.050(4) 0.054(4) -0.003(4) -0.012(4) 0.004(3)
C4A 0.089(4) 0.103(4) 0.084(5) -0.007(4) -0.006(3) 0.027(3)
C6A 0.089(4) 0.103(4) 0.084(5) -0.007(4) -0.006(3) 0.027(3)
C5A 0.089(4) 0.103(4) 0.084(5) -0.007(4) -0.006(3) 0.027(3)
B43 0.086(5) 0.072(4) 0.056(3) -0.006(3) -0.002(3) 0.009(3)
C20A 0.151(9) 0.173(12) 0.174(14) 0.020(10) -0.012(10) 0.057(8)
C23A 0.151(9) 0.173(12) 0.174(14) 0.020(10) -0.012(10) 0.057(8)
C24A 0.151(9) 0.173(12) 0.174(14) 0.020(10) -0.012(10) 0.057(8)
C22A 0.151(9) 0.173(12) 0.174(14) 0.020(10) -0.012(10) 0.057(8)
C21A 0.151(9) 0.173(12) 0.174(14) 0.020(10) -0.012(10) 0.057(8)
C53 0.243(12) 0.101(5) 0.135(8) 0.024(5) -0.009(8) -0.007(6)
O15 0.243(12) 0.101(5) 0.135(8) 0.024(5) -0.009(8) -0.007(6)
C54 0.243(12) 0.101(5) 0.135(8) 0.024(5) -0.009(8) -0.007(6)
C55 0.243(12) 0.101(5) 0.135(8) 0.024(5) -0.009(8) -0.007(6)
O16 0.243(12) 0.101(5) 0.135(8) 0.024(5) -0.009(8) -0.007(6)
C56 0.243(12) 0.101(5) 0.135(8) 0.024(5) -0.009(8) -0.007(6)
C15 0.206(10) 0.107(5) 0.197(9) -0.052(6) -0.044(8) 0.043(5)
C16 0.206(10) 0.107(5) 0.197(9) -0.052(6) -0.044(8) 0.043(5)
C18 0.206(10) 0.107(5) 0.197(9) -0.052(6) -0.044(8) 0.043(5)
C17 0.206(10) 0.107(5) 0.197(9) -0.052(6) -0.044(8) 0.043(5)

#END
